# Supplementary material for: Identification of miR171a-GRAS50 Regulatory Module Associated with Wood Properties in Populus tomentosa
Source: Int J Mol Sci. 2025 Dec 25;27(1):228. doi: 10.3390/ijms27010228 (PMC12785576; doi:10.3390/ijms27010228)
Supplement: Supplementary file 1 [file ijms-27-00228-s001.zip]

Archive with 1 entries (1 files):
- ijms-4018876-supplementary.pdf
